# Supplementary material for: Tumor-targeted top1 inhibitor delivery with optimized parp inhibition in advanced solid tumors: a phase i trial of gapped scheduling
Source: Nat Commun. 2025 Oct 27;16:9457. doi: 10.1038/s41467-025-64509-5 (PMC12559310; doi:10.1038/s41467-025-64509-5)
Supplement: Supplementary file 4 — Source Data [file 41467_2025_64509_MOESM4_ESM.xlsx]

## Sheet: Fig 2A
Fig 2A
DL2	DL1	DL1	DL4	DL1	DL3	DL4	DL3	DL4	DL3	DL2	DL4	DL4R	DL4R	DL4R	DL2	DL4R	DL4R
48	38	23	20	19	10	9	6	4	2	1	1	-8	-15	-22	-24	-47	-56

## Sheet: Fig 3C
Fig 3C
gamma-H2AX intensities
AVERAGES
		DL1	DL2	DL2	DL2	DL2	DL2	DL3	DL3	DL3	DL4	DL4	DL4	DL4	DL4	DL4R	DL4R	DL4R	DL4R	DL4R
		1010001	1010004	1010005	1010006	1010007	1010008	1010009	1010010	1010011	1010012	1010013	1010014	1010015	1010017	1010018	1010019	1010020	1010021	1010022
	D1	1.871	3.11815	1.4822	0.894182	1.39613	1.814	0.883636	0.536	0.847	7.6865	7.077	1.11338	0.421	0.193	0.500235	0.4434	0.525143	1.204	6.662
	D3	4.81586	5.39067	2.13556	5.3349	5.97775	6.804	13.4338	12.7188	4.98175			3.4222	3.66233	5.42813	4.48656	2.44362	10.191	5.772
	D4	7.23867	6.78378	6.93857		4.8647	16.44	4.14817			7.41	32.5273	10.6321	3.09233	7.679	4.26909	5.288	13.1846	3.1855	11.6912
gamma-H2AX intensities
AVERAGES
		DL1	DL2	DL2	DL2	DL2	DL2	DL3	DL3	DL3	DL4	DL4	DL4	DL4	DL4	DL4R	DL4R	DL4R	DL4R	DL4R
		1010001	1010004	1010005	1010006	1010007	1010008	1010009	1010010	1010011	1010012	1010013	1010014	1010015	1010017	1010018	1010019	1010020	1010021	1010022
		P1	P3	P4	P5	P6	P7	P8	P9	P10	P11	P12	P13	P14	P16	P17	P18	P19	P20	P21
	D1 PRE	0	0	0	0	0	0	0	0	0	0	0	0	0	0	0	0	0	0	0
	D3 post_1	2.94486	2.27252	0.653356	4.44072	4.58162	4.99	12.5502	12.1828	4.13475			2.30883	3.24133	5.23513	3.98632	2.00022	9.66586	4.568
	D4 post_1	5.36767	3.66563	5.45637		3.46858	14.626	3.26453			0	25.4503	9.51872	2.67133	7.486	3.76886	4.8446	12.6595	1.9815	5.02917
STERRORS
		DL1	DL2	DL2	DL2	DL2	DL2	DL3	DL3	DL3	DL4	DL4	DL4	DL4	DL4	DL4R	DL4R	DL4R	DL4R	DL4R
		1010001	1010004	1010005	1010006	1010007	1010008	1010009	1010010	1010011	1010012	1010013	1010014	1010015	1010017	1010018	1010019	1010020	1010021	1010022
D1	D1 PRE	0	0.388642	0.233082	0.247601	0.731375	0.789	0.216496	0.478	0.298221	0.2685	0.344	0.358271	0.226405	0.0450814	0.111837	0.0874057	0.0875281	0.285516	1.98734
D3	D3 post_1	0.7771	0.789959	0.327395	0.864691	1.18374	0	1.75001	2.9912	2.66747			0.639839	0.63529	0.981689	0.734868	0.504006	1.94078	0
D4	D4 post_1	2.78461	1.19975	3.29518		0.700417	4.55581	1.01808			0	6.64296	2.46343	0.464874	0.602565	0.541809	0	2.90977	1.07998	5.42486
Mann-Whitney for all the comparisons

## Sheet: Fig 3D
Fig 3D
	gamma-H2AX intensities		1	4 to 8	9 to 11	12 to 17	18 to 22
	averages		DL1	DL2	DL3	DL4	4R
		D1	1.871	1.74093	0.755545	3.29818	1.86696
		D3	4.81586	5.12857	10.3781	4.17089	5.7233
		D4	7.23867	8.75676	4.14817	12.2681	7.52368
	gamma-H2AX intensities		1	4 to 8	9 to 11	12 to 18	19 to 22
minus D1	averages		DL1	DL2	DL3	DL4	DL4R
		D1	0	0	0	0	0
		D3	2.94486	3.38764	9.62257	0.872711	3.85634
		D4	5.36767	7.01583	3.39262	8.96996	5.65672
		1	4 to 8	9 to 11	12 to 18	19 to 22
STDEV		DL1	DL2	DL3	DL4	DL4R
D1 PRE	D1	0	0.83739	0.191012	3.74935	2.69847
D3 post_1	D3	0	1.77465	4.68704	1.0954	3.27864
D4 post_1	D4	0	5.20829	0	11.6401	4.57779

## Sheet: Fig 3G
Fig 3G
			1010001 to 1010003	1010004 to 1010008	1010009 to 1010011	1010013 to 1010017	1010018 to 1010023
	averages		DL1	DL2	DL3	DL4	DL4R
	D1 PRE	D1	0.276511	0.115843	0.258359	0.0848162	0.0835562
	D3 post_1	D3	0.286071	0.0748707	0.328642	0.135408	0.19736
	D4 post_1	D4	0.426597	0.183063	0.35509	0.184712	0.164059
			1010001 to 1010003	1010004 to 1010008	1010009 to 1010011	1010013 to 1010017	1010018 to 1010023
Minus D1	averages		DL1	DL2	DL3	DL4	DL4R
	D1 PRE	D1	0	0	0	0	0
	D3 post_1	D3	0.00955937	-0.0409722	0.0702831	0.0505921	0.113804
		D4	0.150085	0.0672205	0.0967311	0.0998953	0.0805028
STDEV		DL1	DL2	DL3	DL4	DL4R
	D1	0.205575	0.0982878	0.138903	0.0853983	0.0428236
	D3	0.2324	0.0486535	0.220029	0.153932	0.0824234
	D4	0.379708	0.20143	0.10353	0.112845	0.0955396

## Sheet: Fig 3F
Fig 3F
AVERAGES foci per cell
DLs
	DLs	DL1	DL1	DL2	DL2	DL2	DL2	DL2	DL3	DL3	DL3	DL4	DL4	DL4	DL4	DL4R	DL4R	DL4R	DL4R	DL4R	DL4R
		1010001	1010003	1010004	1010005	1010006	1010007	1010008	1010009	10100010	1010011	1010013	1010014	1010016	1010017	1010018	1010019	1010020	1010021	1010022	1010023
		P1	P2	P3	P4	P5	P6	P7	P8	P9	P10	P12	P13	P15	P16	P17	P18	P19	P20	P21	P22
	D1	0.421875	0.131148	0.0488998	0.0371517	0.192982	0.0509138	0.249267	0.209964	0.414986	0.150127	0.103659	0.00510204	0.19685	0.0336538	0.0521542	0.168026	0.0567766	0.0826873	0.0689655	0.0727273
	D3	0.450402	0.121739	0.0609756	0.0364465	0.0760456	0.0434783	0.157407	0.148789	0.57398	0.263158	0.0565217	0.0790441	0.365112	0.0409556	0.0589474	0.231687	0.265487	0.1875		0.243182
	D4	0.69509	0.158103	0.016	0.0759162	0.164794	0.129555	0.529052	0.252941	0.352381	0.459948	0.0769231	0.167488	0.343324	0.151111	0.105442	0.153846	0.114783	0.0674956	0.210959	0.331828
AVERAGES excess foci per cell
	DLs	DL1	DL1	DL2	DL2	DL2	DL2	DL2	DL3	DL3	DL3	DL4	DL4	DL4	DL4	DL4R	DL4R	DL4R	DL4R	DL4R	DL4R
		1010001	1010003	1010004	1010005	1010006	1010007	1010008	1010009	10100010	1010011	1010013	1010014	1010016	1010017	1010018	1010019	1010020	1010021	1010022	1010023
		P1	P2	P3	P4	P5	P6	P7	P8	P9	P10	P12	P13	P15	P16	P17	P18	P19	P20	P21	P22
	D1	0	0	0	0	0	0	0	0	0	0	0	0	0	0	0	0	0	0	0	0
	D3	0.0285271	-0.00940841	0.0120759	-0.000705234	-0.116937	-0.00743558	-0.0918595	-0.0611755	0.158994	0.113031	-0.0471368	0.0739421	0.168261	0.00730179	0.00679317	0.0636604	0.20871	0.104813	-0.0689655	0.170455
	D4	0.273215	0.0269552	-0.0328998	0.0387645	-0.0281884	0.0786408	0.279785	0.0429768	-0.0626046	0.309821	-0.0267355	0.162386	0.146474	0.117457	0.053288	-0.0141799	0.0580061	-0.0151918	0.141993	0.259101
STERRORS
	DLs	DL1	DL1	DL2	DL2	DL2	DL2	DL2	DL3	DL3	DL3	DL4	DL4	DL4	DL4	DL4R	DL4R	DL4R	DL4R	DL4R	DL4R
		1010001	1010003	1010004	1010005	1010006	1010007	1010008	1010009	10100010	1010011	1010013	1010014	1010016	1010017	1010018	1010019	1010020	1010021	1010022	1010023
	D1	0.0472596	0.043579	0.0106767	0.0122291	0.0350297	0.00876457	0.0361857	0.0327932	0.0414463	0.0267386	0.0253937	0.00360307	0.0279377	0.0106357	0.0105995	0.0216407	0.010569	0.0158132	0.0118393	0.0280268
	D3	0.0434811	0.0216077	0.0158015	0.011941	0.0180618	0.0142804	0.0245302	0.0269835	0.0470885	0.0376274	0.0164573	0.0162082	0.0316048	0.011598	0.0108181	0.0249882	0.0266416	0.034825		0.0373165
	D4	0.0624195	0.0229826	0.011268	0.0171482	0.0272528	0.0156069	0.0526474	0.0388815	0.03353	0.0429939	0.0165576	0.0308617	0.0287132	0.0284738	0.0179423	0.0184527	0.0165521	0.0137056	0.0190691	0.0400594
		Wilcoxon Matched Pair test for D1 vs D4
		Mann-Whitney for D1 vs D3 and D3 vs D4

## Sheet: Fig 4
Fig 4
		PARP	TOP1	Combined
Kumaar et al 2011		3	40	21.5
Chen et al 2016		6	57	31.5
Samol et al 2012		25	40	32.5
Chen et al 2016		12	69	40.5
LoRusso et al 2016		10	80	45
LaRose et al 2023		13	100	56.5
Hendrickson et al 2018		75	75	75
Current Study		83	80	81.5

## Sheet: Fig S2B
Fig S2B
Months (OS)	2.637	4.714	8.374	7.352	6.066	6.593	3.923	2.242	5.341	3.165	13.187	15.56	3.824	7.187	30.363	19.978	4.385	22.352	2.736

## Sheet: Fig S2A
Fig S2A
Months (PFS)	2.077	1.912	2.308	2.571	2.341	2.11	0.989	0.989	2.044	1.879	9.725	10.187	3.824	2.835	5.538	6.099	3.264	13.879	1.352

## Sheet: Fig S1A
	Conjugated CPT Concentration (ng/mL) - Sorted by Subject																								Unconjugated CPT Concentration (ng/mL) - Sorted by Subject
Time (hours)	1	2	3	4	5	6	7	8	9	10	11	12	13	14	15	16	17	18	19	20	21	22	23	24	1	2	3	4	5	6	7	8	9	10	11	12	13	14	15	16	17	18	19	20	21	22	23	24
0	0.47	1.25	1.05	0	1.13	1.15	0.88	0.87	1.36	0.69	1.14	0.28	0	3.75	0	0.33	0.07	0.79	0.74	0	0.49	0	0	0	0.39	0	0	1.35	0	0.33	0.09	0.54	0.36	0.73	0.46	0.27	0.54	0.54	0.58	0.57	0.37	0.25	0.05	2.18	0.24	0.29	0.31	0.36
0.5	3079.26	2204.19	3253.71	3293.63	2302.95	2533.43	3972.36	2591.08		3119.29	2713.72	2351.07	2922.55	2467.08	1798.08	2770.6	2451.39	2215.22	2241.49	2750.17	2734.98	3742.26	2981.64	3001.6	101.95	65.45	137.22	83.6	124.58	118.82	290.67	171.13		242.94	147.22	71.53	162	32.75	24.99	26.09	11.02	27.3	27.35	37.59	32.4	53.12	40.18	53.42
1	6196.92		5729.59	6505.1	4883.12	5215.43	6105	5312.06	4884.43	5616.38	5026.96	4620.78	4463.56	5100.21	4023.87	5569.85	5271.97	4374.86	4828.58	5050.3	6237.46	6393.72	5767.74	6129.31	244.62		211.3	147.72	207.83	251.95	419.5	329	324.2	461.13	279.99	176.31	268.19	99.46	57.53	40.89	28.81	64.68	53.73	104.36	100.64	98.73	77.15	94.93
2	5280.11		5287.52	5585	4269.85	4867.01	5525.74	4710.51	4148.28	4858.24	4731.22	4455.82	3951.03	4623.55	2818.1	4937.83	4866.01	4361.89	4003.54	5066.78	5279.84	6333.26	5161.7	4668.73	243.19		188.52	151.58	166.12	223.75	493.88	320.88	273.14	436.87	315.24	158.49	242.72	167.61	50.21	78.25	39.92	64.06	61.09	118.52	93.69	132.06	80.62	79.86
3	3659.07		5113.41	5094	4061.93	4311.1	5724.92	4336.58	3673.43	4757.13	4339.22	4066.62	3727.35	4624.34	2979.82	4897.29	4214.23	4147.25	3757.7	4709.06	5100.68	5307.14	4705.75	4443.26	150.43		194.39	180.94	167.81	206.18	349.53	322.67	294.26	379.76	275.18	165.81	278.87	142.19	50.41	91.26	52.04	66.64	94.86	105.48	114.51	104.95	104.95	74.43
13	3194.08		3414.6	2012.92	2204.63	2802.9	3324.85	3170.09	2487.58	3558.48	3093.21	2836.45	2751.21	2878.06	2132.6	2968.4	2867.48	2551.52	2473.59	3141.48	1955.57	3934.83	2702.12	3123.58	401.17		197.53	253.51	191.75	287.18	522.85	392.83	304.73	382.86	314.26	273.41	281.33	156.91	63.01	144.27	123.7	106.11	115.3	233.17	201.88	184.69	124.15	160.33
25	1954.48		1961.48	3219.75	1521.16	1857.1	2204.17	1830.48	1589.85	2491.96	1901.66	1568.57	1589.33	2023.85	1445.45	1853.18	1900.57	1664.28	1620.64	2311.2	2105.17	2533.11	1705.5	2099.85	448.37		358.84	304.04	175.44	355.14	442.38	374.72	300.58	287.97	332.24	305.92	207.63	179.35	93.96	136.81	156.7	128.85	195.96		259.5	205.1	149.74	234.8
50	698.83	222.12	896.08	928.07	666.8	823.98	1017.78	833.06	705.9	1095.61	638.08	755.31	628.56	925.68	604.38	810.94	685.94	727.28	745.43	1056.33	1167.13	1045.86	769.44	868.7	285.53	39.97	199.86	213.57	111.7	299.02	298.92	251.42	211.55	173.52	150.3	290.13	154.82	178.11	64.03	89.51	115.5	75.58	115.71	298.93	236.32	140.59	90	160.25
360	5.99		19.88	25.57	9.54			13.07	12.76	285.43	10.27	4.94	6.68	6.53	2.16	7.06	9.51	10.63			8.13	17.56	8.71		10.8		4.05	5.47	6.44			12.38	5.47	13.71	1.9	10.51	2.54	5.17	1.56	1.81	3.24	2.34		79.97	5.14	3.1	2.64	0.36

## Sheet: Fig S1B
		Conjugated CPT Concentration (ng/mL) - Sorted by Subject
	Time (hours)	1	2	3	4	5	6	7	8	9	10	11	12	13	14	15	16	17	18	19	20	21	22	23	24
	0	0.47		1.05	0	1.13	1.15	0.88	0.87	1.36	0.69	1.14	0.28	0	3.75	0	0.33	0.07	0.79	0.74	0	0.49	0	0	0
	0.5	3079.26		3253.71	3293.63	2302.95	2533.43	3972.36	2591.08		3119.29	2713.72	2351.07	2922.55	2467.08	1798.08	2770.6	2451.39	2215.22	2241.49	2750.17	2734.98	3742.26	2981.64	3001.6
	1	6196.92		5729.59	6505.1	4883.12	5215.43	6105	5312.06	4884.43	5616.38	5026.96	4620.78	4463.56	5100.21	4023.87	5569.85	5271.97	4374.86	4828.58	5050.3	6237.46	6393.72	5767.74	6129.31
	2	5280.11		5287.52	5585	4269.85	4867.01	5525.74	4710.51	4148.28	4858.24	4731.22	4455.82	3951.03	4623.55	2818.1	4937.83	4866.01	4361.89	4003.54	5066.78	5279.84	6333.26	5161.7	4668.73
	3	3659.07		5113.41	5094	4061.93	4311.1	5724.92	4336.58	3673.43	4757.13	4339.22	4066.62	3727.35	4624.34	2979.82	4897.29	4214.23	4147.25	3757.7	4709.06	5100.68	5307.14	4705.75	4443.26
	13	3194.08		3414.6	3219.75	2204.63	2802.9	3324.85	3170.09	2487.58	3558.48	3093.21	2836.45	2751.21	2878.06	2132.6	2968.4	2867.48	2551.52	2473.59	3141.48	1955.57	3934.83	2702.12	3123.58
	25	1954.48		1961.48	2012.92	1521.16	1857.1	2204.17	1830.48	1589.85	2491.96	1901.66	1568.57	1589.33	2023.85	1445.45	1853.18	1900.57	1664.28	1620.64	2311.2	2105.17	2533.11	1705.5	2099.85
	50	698.83		896.08	928.07	666.8	823.98	1017.78	833.06	705.9	1095.61	638.08	755.31	628.56	925.68	604.38	810.94	685.94	727.28	745.43	1056.33	1167.13	1045.86	769.44	868.7

[truncated: 1 more sheets: Fig S1C]
